# Supplementary material for: Plantar Stimulations during 3-Day Hindlimb Unloading Prevent Loss of Neural Progenitors and Maintain ERK1/2 Activity in the Rat Hippocampus
Source: Life (Basel). 2021 May 17;11(5):449. doi: 10.3390/life11050449 (PMC8157184; doi:10.3390/life11050449)
Supplement: Supplementary file 1 [file life-11-00449-s001.zip]

Archive with 2 entries (2 files):
- life-1219314-supplementary.pdf
- Original Wester Blot Figures.zip
